# Supplementary material for: Dietary Fluoride Exposure During Early Childhood and Its Association with Dental Fluorosis in a Sample of Mexican Adolescents
Source: Int J Environ Res Public Health. 2025 Apr 26;22(5):689. doi: 10.3390/ijerph22050689 (PMC12111587; doi:10.3390/ijerph22050689)
Supplement: Supplementary file 1 [file ijerph-22-00689-s001.zip]

Archive with 1 entries (1 files):
- ijerph-3556100-supplementary.pdf
